# Supplementary material for: Discovery and Potential Utility of a Novel Non-Invasive Ocular Delivery Platform
Source: Pharmaceutics. 2023 Sep 19;15(9):2344. doi: 10.3390/pharmaceutics15092344 (PMC10535219; doi:10.3390/pharmaceutics15092344)
Supplement: Supplementary file 1 [file pharmaceutics-15-02344-s001.zip]

Archive with 1 entries (1 files):
- pharmaceutics-2569012-supplementary.pdf
